# Supplementary material for: Porcine intraepithelial lymphocytes undergo migration and produce an antiviral response following intestinal virus infection
Source: Commun Biol. 2022 Mar 22;5:252. doi: 10.1038/s42003-022-03205-2 (PMC8941121; doi:10.1038/s42003-022-03205-2)
Supplement: Supplementary file 4 — Supplementary Data 1 [file 42003_2022_3205_MOESM4_ESM.xlsx]

## Sheet: Figure 1
	Figure 1f
	Number	Newborn (0 day)				Suckling (7 day)				Weaning (30 day)				Grower (90 day)				Finisher (210 day)
		Du	Je	H	Co	Du	Je	H	Co	Du	Je	H	Co	Du	Je	H	Co	Du	Je	H	Co
	lamina propria T cells	151	74	81	20	212	292	100	9	613	693	689	451	859	1188	340	140	203	1268	1682	517
		239	70	82	16	221	271	103	19	584	822	742	361	970	1180	259	228	644	620	1504	830
		174	61	72	17	223	277	75	11	411	697	561	380	977	735	339	94	1750	404	1167	516
		134	59	90	29	230	298	99	8	422	853	534	329	872	1478	241	207	1784	1262	1452	342
	intraepithelial T cells	38	58	31	1	43	35	26	1	303	584	424	37	106	477	340	15	517	669	456	216
		186	47	30	3	50	35	19	2	310	484	346	58	208	573	259	13	304	644	1017	365
		184	49	24	3	56	34	26	6	288	552	243	72	92	493	339	21	502	249	442	216
		106	48	25	1	44	42	15	6	329	429	333	27	197	562	241	25	390	736	1091	69
	luminal T cells	6	5	1	0	1	2	2	0	6	33	43	0	61	16	52	4	61	41	50	11
		3	5	2	0	1	2	2	0	5	40	22	0	17	13	33	5	56	79	36	7
		3	4	1	0	1	2	2	0	3	28	35	0	61	14	33	7	56	87	47	12
		2	5	2	0	1	3	2	0	6	25	19	0	107	14	24	2	37	31	76	5
	Percent (%)	Newborn (0 day)				Suckling (7 day)				Weaning (30 day)				Grower (90 day)				Finisher (210 day)
		Du	Je	H	Co	Du	Je	H	Co	Du	Je	H	Co	Du	Je	H	Co	Du	Je	H	Co
	lamina propria T cells	0.5693	0.5451	0.7382	0.9129	0.8173	0.8802	0.8016	0.764	0.6188	0.5993	0.6331	0.8869	0.8126	0.6793	0.4716	0.8793	0.6949	0.5836	0.6435	0.7098
	intraepithelial T cells	0.4193	0.418	0.2491	0.0871	0.179	0.1129	0.1823	0.236	0.375	0.4007	0.3373	0.1131	0.133	0.3122	0.4716	0.0971	0.2718	0.3773	0.3332	0.2787
	luminal T cells	0.0114	0.0369	0.0127		0.0037	0.0069	0.0161		0.0062		0.0296		0.0544	0.0084	0.0568	0.0236	0.0333	0.0391	0.0233	0.0115

## Sheet: Figure 2
	Figure 2b
	Number	Duodenum		Jejunum		Ileum
		Control	PEDV	Control	PEDV	Control	PEDV
	lamina propria T cells	16.6667	38.4	55	73.6	33.3333	71.1067
		20	52	60	86.4	53	48.372
		25	25.6	71.6667	73.6	24.6667	75.64
		18.3333	28.8	48.75	36.2667	50	60.2267
		20	36.2	58.8542	67.4667	40.25	63.8363
	intraepithelial T cells	13.3333	27	38	96	20	108
		22	78	30	90	31	51.6
		7	39.3333	39	94	26	93
		10.6667	41.3333	32	108	44	76
	luminal T cells	1	5.5	6	12	8	18.6667
		4	15	2	9	8	15.6
		2	9.33333	10	8	6	21
		3.33333	5.33333	4	18	6	14.6667
	Percent (%)	Duodenum		Jejunum		Ileum
		Control	PEDV	Control	PEDV	Control	PEDV
	lamina propria T cells	0.5581	0.396	0.5194	0.3905	0.5939	0.3829
	intraepithelial T cells	0.3698	0.5078	0.3903	0.5025	0.3506	0.5505
	luminal T cells	0.0721	0.0962	0.0903	0.107	0.0555	0.0667
	Figure 2e
	Number	Jejunum				Ileum
		PBS	PEDV(1h)	PEDV(3h)	B.subtilis	PBS	PEDV(1h)	PEDV(3h)	B.subtilis
	lamina propria T cells	38	74	105	88.6667	45.75	50.4	93.48	73.5
		30	44	77	40.25	60	92.4	77.52	44.1
		42	22	53.6667	58.3333	70.5	70.8	109.44	60.9
		35	38	46.6667	46.6667	57.75	79.2	143.64	67.2
	intraepithelial T cells	28.5	22	69.3333	47.6	16	41.3	68.1333	59.7333
		19.5	29.3333	72.6667	34.34	19	31.2667	55.0667	41.6
		22	49.3333	46.6667	55.3067	24	31.7333	108.6	57.0667
		19	31.3333	47.3333	43.0667	16	40.25	77	62.4
	luminal T cells	6	8.5	19.3333	14	3.5	17.5	23.3333	20
		6	18.6667	26.6667	9	8	12	21.3333	11.5
		5	11.3333	12	13.3333	9	10.6667	24	17.3333
		5	10.6667	22	15.3333	5	14	28	14.6667
	Percent (%)	Jejunum				Ileum
		PBS	PEDV(1h)	PEDV(3h)	B.subtilis	PBS	PEDV(1h)	PEDV(3h)	B.subtilis
	lamina propria T cells	0.5664	0.4956	0.4719	0.5021	0.6996	0.5957	0.5112	0.4636
	intraepithelial T cells	0.3477	0.3675	0.3944	0.387	0.2242	0.2941	0.3723	0.4166
	luminal T cells	0.0859	0.1369	0.1337	0.1109	0.0762	0.1102	0.1165	0.1198

## Sheet: Figure 3
	Figure 3d				Figure 3e
	Control	WI PEDV	PEDV		Control	WIV PEDV	PEDV
	9	5	20		7.1	7.87	10.5
	7	8	22		7.49	8	9.55
	8	4	23		6.69	7.02	9.25
	6	5	21
	6	6	23
	7	7	25
	5	6	20
	6	5	21

## Sheet: Figure 4
	Figure4c-CCL2
	Medium	11.9544	12.3495	11.2401
	WIV PEDV	11.4377	12.2584	12.8815
	PEDV	13.607	14.4875	13.8821
	Figure4c-CCL5
	Medium	WIV PEDV	PEDV
	11.7568	11.3465	13.459
	12.3495	11.4377	13.6869
	12.6839	12.2432	14.5988
	12.3495	11.3465	13.307
	11.9544	12.2736	13.3222
	11.2401	12.2584	14.8875
	12.1368	12.3495	14.386
	12.4255	12.1216	14.5836
	10.1611	12.8815	14.386
	10.769	12.0304	14.1884
	11.6049	12.152	13.4742
	12.7599	13.6413	13.7021
	Figure4f
	Control	CCL2	CCL2+TC1	CCL5
	3.1	5.5	2.51	2.71
	3.3	4.87	2.68	2.88
	2.59	5.4	3.13	3.13
	3.97	5.14	3.49	3.49
	3.7	5.66	2.85	3.3
	Figure4h
	WIV PEDV	PEDV	PEDV+TC1
	3	34	13
	3	39	12
	3	35	14
	4	45	11
	3	38	12

## Sheet: Figure 5
	Figure 5b									Figure 5f
	Medium	Unstim.IEL	Inact.IEL	Anti-CD3	S1-5μg	S1-50μg	WI PEDV			Mock	N-Con.	Con.	N-Con.	Con.
	510011	521111	487000	481429	510000	458286	54833.3			56600	44000	38000	12000	8000
	490589	475778	518067	426667	448095	450181	47844.4			68400	45000	46000	18500	10000
	502000	485444	477333	414048	449048	468033	43988.9			62200	46000	41000	14500	9000
	Figure 5c									Figure 5g
	Medium	Unstim.IELs	Inact.IELs	Anti-CD3	S1-5μg	S1-50μg	WI PEDV			Mock	N-Con.	Con.	N-Con.	Con.
	0.809442	0.927519	0.920596	1.00696	0.834033	0.905088	0.395149			0.987323	0.932987	0.975044	0.64532	0.544802
	1.01748	1.20957	0.833689	0.90525	0.941488	0.952635	0.362419			0.800667	0.847644	0.82115	0.612036	0.570204
	0.94654	1.04429	0.806444	0.933033	1.06896	1.04923	0.420798			1.21207	0.965055	0.915547	0.608604	0.539401
	Figure 5d									Figure 5h
	Medium	Inact.IEL	Unstim.IEL	Act.IEL						Mock	N-Con.	Con.	N-Con.	Con.
	0.998497	1.09484	1.1419	0.508452						0.95502	1.31862	1.14118	0.71328	0.534324
	1.15323	1.19712	1.25195	0.469192						0.98861	1.18711	1.17304	0.6939	0.553573
	1.00318	1.05442	1.0594	0.507355						1.10518	1.17697	1.1613	0.664231	0.630907

## Sheet: Figure 6
	Figure 6d
		PBS									Oral
	jejunum	7	8	6	7	7	8	12	6	9	18	34	17	23	19	22	20	20	24
	ileum	9	11	10	11	12	13	8	9	9	20	22	25	27	20	18	26	22	23
	Figure 6e
		Mock			PEDV
	Inact.(I+M)	1	1	1	1	1	1
	Act.IEL	0.530131	0.518115	0.581509	0.482518	0.542951	0.583797
	Act.MLN	0.704202	0.716739	0.729906	0.708099	0.738667	0.767762
	Unstim.IEL	1.33916	1.27743	1.15955	0.600641	0.613254	0.594464
	Unstim.MLN	1.25205	1.32437	1.19089	0.771149	0.767239	0.720797
	Figure 6f
		PBS			PEDV
	Inact.(I+M)	410000	433222	392000	446444	438333	430000
	Act.IEL	166667	158556	159600	100000	75000	85066.7
	Act.MLN	231222	240444	228000	177578	196111	180000
	Unstim.IEL	406667	426889	420000	78777.8	85866.7	81780
	Unstim.MLN	448444	424222	428000	192222	188556	185000

## Sheet: Figure 7
						Figure 7c
	Figure 7d						PEDV+ cells					Tunel+cells					PEDV+Tunel+ cells
	W.PEDV+IEL	PEDV	PEDV+IEL			W. PEDV+IEL	0	0	0	0	0	2	3	2	1	2	0	0	0	0	0
	462.935	456.596	623.177			PEDV	36	40	34	37	35	2	3	1	1	2	1	2	1	0	1
	475.208	430.869	648.817			PEDV+IEL	10	11	15	19	15	10	7	7	11	6	10	7	7	11	6
	432.812	547.678	670.912
	Figure 7e
		Unstim.IEL			Act.IEL
	Control	17.0866	16.2641	17.8442	16.4372	17.2597	16.1558
	WIV PEDV	15.8387	17.2289	16.0593	15.5931	15.0519	16.7619
	PEDV	18.5048	19.8279	18.1817	32.3809	33.7273	37.69
	Figure 7f
		Unstim.IEL			Act.IEL
	Control	1.69476	2.20729	3.46014	3.6	3.40068	3.69043
	WIV PEDV	2.15034	3.07289	3.07289	2.89954	2.20729	2.4034
	PEDV	2.89066	3.36902	2.959	2.78816	2.959	3.99544
	Figure 7g
	Mock	DMSO	0.5μM	2μM	20μM	50μM
	1.08646	0.339757	0.201194	0.347857	0.173766	0.244024
	0.858856	0.236389	0.248691	0.275723	0.255333	0.329663
	1.02542	0.250411	0.286549	0.243193	0.372272	0.259224
	Figure 7h
	Mock	DMSO	0.5μM	2μM	20μM	50μM
	348.096	670.26	621.63	621.63	686.763	727.241
	310.254	632.43	718.91	670.26	541.117	596.539
	302.694	564.85	531.55	767.58	665.973	636.752

## Sheet: Figure 8
	Figure 8b									Figure 8c
		Unstim.IEL			Act.IEL						Unstim.IEL			Act.IEL
	Control	22.2438	21.4587	18.8967	20.2752	23.2769	20.9811			Control	26.0593	25.0634	29.739	24.8629	23.874	23.9553
	W.PEDV	19.1859	20.0537	21.2934	18.5008	20.1364	19.0059			W.PEDV	24.8211	26.8317	27.7764	21.248	26.8463	22.5333
	PEDV	19.1226	16.5068	21.1116	15.0496	21.2355	17.5077			PEDV	24.6114	28.4642	25	23.3236	25.7098	22.0089
	Figure 8d									Figure 8e
		Unstim.IEL			Act.IEL						Unstim.IEL			Act.IEL
	Control	315.444	282.556	294.778	270.889	218.778	224.778			Control	1.21419	0.923033	0.742623	1.89211	1.45235	1.54409
	W.PEDV	289.222	340.333	374.778	330	311.444	300			W.PEDV	1.3266	1.1842	0.806606	0.972655	1.58107	1.30957
	PEDV	431.444	475.889	494.778	655.889	619.222	612.556			PEDV	0.898843	1.29235	1.15581	4.31691	4.20807	3.58698
	Figure 8f
	Control	W.PEDV	PEDV	Control	W.PEDV	PEDV	PEDV
		Unstim.IEL			Act.IEL
	130	153.688	70.1342	121.572	100	196.576	55
	106	140.445	70.1342	84.0764	84.0896	211.421	50
	117	108.674	64.8331	118.452	81.2252	206.604	41
	143	101.396	62.264	128.008	133.793	167.266	41
	110	190.528	58.9207	84.0764	129.235	167.942	57
	113				99.3092	171.396	60
	Figure 8g-Mx2									Figure 8g-IFIT3
	Control	W.PEDV	PEDV	Control	W.PEDV	PEDV	PEDV			Control	W.PEDV	PEDV	Control	W.PEDV	PEDV	PEDV
		Unstim.IEL			Act.IEL						Unstim.IEL			Act.IEL
	1.35421	1.3566	1.19748	1.10284	0.861965	4.75134	1.60525			1.00848	0.804537	3.60187	1.57078	1.65107	9.69474	1.90961
	1.25456	1.27456	0.913831	0.822635	0.795536	5.41589	1.7025			1.05143	0.909264	2.25018	1.27015	1.70713	7.28536	2.20537
	0.946058	1.24833	1.13288	0.788438	1.03395	5.08303	1.50525			0.967601	0.752025	4.84157	2.21146	1.75005	12.0003	2.12619
	Figure 8g-OAS									Figure 8g-Viperin
		Unstim.IEL			Act.IEL						Unstim.IEL			Act.IEL
	Control	W.PEDV	PEDV	Control	W.PEDV	PEDV	PEDV			Control	W.PEDV	PEDV	Control	W.PEDV	PEDV	PEDV
	1.00139	1.1487	7.83536	1.18509	1.27456	9.51954	1.92626			1.18515	0.959754	3.31728	1.47462	1.25012	12.3377	2.90413
	1.05326	1.05702	8.97411	0.92951	1.09429	11.7533	2.6403			1.00646	2.80577	1.36604	0.804781	1.08008	13.3152	1.6333
	0.960779	1.01896	11.7127	1.25902	1.10957	17.3276	2.15099			1.28936	1.27631	2.77022	1.00868	3.83154	9.35022	4.70763
	Figure 8g-IFITM1									Figure 8g-ISG15
		Unstim.IEL			Act.IEL						Unstim.IEL			Act.IEL
	Control	W.PEDV	PEDV	Control	W.PEDV	PEDV	PEDV			Control	W.PEDV	PEDV	Control	W.PEDV	PEDV	PEDV
	1.02243	0.972655	5.2094	0.909805	0.882635	10.5195	1.48098			1.28039	1.30445	1.70037	1.48687	1.50214	3.36359	1.30427
	0.974004	1.00396	6.50411	0.709562	1.04101	10.8927	1.54221			1.26576	0.802703	1.32869	0.959264	1.35099	4.95883	1.21572
	1.01037	0.888843	7.8527	0.96929	0.926058	9.65074	1.24401			1.15669	1.07923	1.40008	1.16437	1.05702	3.91055	1.60214
	Figure 8h									Figure 8i
	Control	BSA	5μg	15μg	25μg					Control	BSA	5μg	15μg	25μg
	1.06437	0.552529	0.456916	0.603617	0.697372					2952381	257333	680266	1822222	3095238
	1.10957	0.50698	0.556417	0.688964	0.820896					2685714	226630	755556	2044445	2520000
	0.840896	0.435275	0.440057	0.762623	0.876606					2808940	240748	698754	1935000	2786400

## Sheet: Supplementary Figure 5
	Supplementary Figure-5a
	Mock	100ng/mL	50 ng/mL	25 ng/mL	5 ng/mL	25 ng/mL	10 ng/mL	5 ng/mL	1 ng/mL
	96.271	70.7894	80.9756	93.1983	95.5635	91.7788	93.6704	96.8352	97.8354
	110.462	65.0247	82.0036	90.6882	93.5613	105.843	100.053	97.6177	92.7254
	91.5104	82.124	98.2583	100.186	89.3772	96.0535	95.0064	92.98	96.9722
	Supplementary Figure-5b
	Control	5μM	20μM	50μM	100μM
	100		76.259	125.18	84.1727
	100	104.854	110.68	138.835	114.563
	100	80.6452	92.2581	129.032	86.4516
	100	107.752		109.302

## Sheet: Supplementary Figure 6
	Supplementary Figure 6
	Mock	DMSO	0.5μM	2μM	20μM	50μM
	1	0.894304	1.02628	1.01687	1.01271	0.784497
	1	1.22873	1.20471	0.851556	1.32553	0.86445
	1	1.06469	0.89333	0.915839	1.21146	1.27424

[truncated: 1 more sheets: Supplementary Figure 7]
